# Supplementary material for: A Novel WRN Frameshift Mutation Identified by Multiplex Genetic Testing in a Family with Multiple Cases of Cancer
Source: PLoS One. 2015 Aug 4;10(8):e0133020. doi: 10.1371/journal.pone.0133020 (PMC4524609; doi:10.1371/journal.pone.0133020)
Supplement: S1 Table — (XLSX) [file pone.0133020.s001.xlsx]

## Sheet: Sheet1
S1 Table: Cancer Risk Genes from the Cancer Gene Census
ALK	DDB2	FH	NF2	SDHC
APC	DICER1	FLCN	PALB2	SDHD
ATM	EGFR	GPC3	PHOX2B	SMAD4
BLM	ERCC2	HNF1A	PMS1	SMARCB1
BMPR1A	ERCC3	HRAS	PMS2	STK11
BRCA1	ERCC4	KIT	PRF1	SUFU
BRCA2	ERCC5	LMO1	PRKAR1A	TP53
BRIP1	EXT1	MEN1	PTCH1	TSC1
BUB1B	EXT2	MLH1	PTEN	TSC2
CDC73	FANCA	MPL	RB1	TSHR
CDH1	FANCC	MSH2	RECQL4	VHL
CDK4	FANCD2	MSH6	RET	WRN
CDKN2A	FANCE	MUTYH	SBDS	WT1
CHEK2	FANCF	NBN	SDHAF2	XPA
CYLD	FANCG	NF1	SDHB	XPC
AXIN2	EPCAM	MET	NTRK1	RAD51C
BARD1	HSD17B3	MLH3	PDGFRA	RNASEL
ELAC2	HSD3B2	MRE11A	RAD50	SRD5A2
