# Supplementary material for: A Novel WRN Frameshift Mutation Identified by Multiplex Genetic Testing in a Family with Multiple Cases of Cancer
Source: PLoS One. 2015 Aug 4;10(8):e0133020. doi: 10.1371/journal.pone.0133020 (PMC4524609; doi:10.1371/journal.pone.0133020)
Supplement: S2 Table — (XLSX) [file pone.0133020.s002.xlsx]

## Sheet: Sheet1
S2 Table: Primer sequences for validation by Sanger sequencing
Gene	Accession Number	Mutation Position	Forword Primer	Reverse Primer
WRN	NM_000553	Chr8:31024663	CCTTCCACCTTCCTTTCTACAG	ACAGATGGACTAAACCTCCCTTT
DICER1	NM_030621	Chr14:95570399	GTACATTCATCGCTGGGCTG	GCAAGCTTCGTGACCTTCTT
ELAC2	NM_173717	Chr17:12920436	GACCAGTGCATTCGTGTCAG	GACCAGTGCATTCGTGTCAG
